# Supplementary material for: Targeted capture enrichment assay for non-invasive prenatal testing of large and small size sub-chromosomal deletions and duplications
Source: PLoS One. 2017 Feb 3;12(2):e0171319. doi: 10.1371/journal.pone.0171319 (PMC5291539; doi:10.1371/journal.pone.0171319)
Supplement: S1 Appendix — (XLSX) [file pone.0171319.s001.xlsx]

## Sheet: 1p36
1P5	-10.493		PL1	1.93986		PL11	-2.6709
1P10	-16.5821		PL2	-1.13973		PL12	-2.8873
1P20	-20.4199		PL3	1.12057		PL13	-2.58726
N1_5	-0.0101769		PL4	0.995585		PL14	-2.58765
N1_10	-0.672124		PL5	2.47037		PL15	-1.81249
N1_20	-0.593086		PL6	3.37891		PL16	-2.29473
N2_5	0.585341		PL7	3.26869		PL17	-4.26954
N2_10	0.0149296		PL8	1.97224		PL18	-2.45094
N2_20	-2.47848		PL9	-0.0662108		PL19	-2.6742
N3_5	1.2135		PL10	1.19068		PL20	-3.40115
N3_10	-1.33268					PL21	-2.76826
N3_20	-1.00581					PL22	-3.95524
N4_5	0.864315					PL23	-3.04324
N4_10	-1.38597					PL24	-3.12974
N4_20	-2.2764					PL25	-3.10147
N5_5	4.41066					PL26	-2.62957
N5_10	2.48855					PL27	-3.29094
N5_20	0.538242					PL28	-3.21378
N6_5	-3.03842					PL29	-3.42906
N6_10	-2.44492					PL30	-1.42938
N6_20	-4.20003					PL31	-4.40033
						PL32	-2.31137
						PL33	-2.54242

## Sheet: NF1
NF5	-5.43464		PL1	-6.24651		PL11	1.47329
NF10	-6.40741		PL2	-5.44949		PL12	1.78207
NF20	-15.1422		PL3	-5.21556		PL13	2.38734
N1_5	-0.861415		PL4	-4.57692		PL14	2.24651
N1_10	0.819804		PL5	-4.14697		PL15	1.30053
N1_20	0.607661		PL6	-5.35881		PL16	1.56509
N2_5	-2.6479		PL7	-5.09643		PL17	1.51823
N2_10	-0.500394		PL8	-4.92853		PL18	2.3194
N2_20	-0.426389		PL9	-0.922913		PL19	1.25954
N3_5	0.0686649		PL10	-0.931963		PL20	2.35747
N3_10	-1.24314					PL21	2.34238
N3_20	-1.48724					PL22	2.15146
N4_5	-2.0462					PL23	1.9682
N4_10	-2.0702					PL24	1.62737
N4_20	-2.06166					PL25	1.58379
N5_5	-3.14856					PL26	1.68341
N5_10	-4.23664					PL27	2.02806
N5_20	-0.320227					PL28	1.96227
N6_5	0.108465					PL29	2.22521
N6_10	-1.9428					PL30	1.71464
N6_20	-1.08709					PL31	2.49558
						PL32	1.50762
						PL33	1.09717

## Sheet: MDS
MDS5	-5.43464		PL1	-5.08253		PL11	-1.6647
MDS10	-6.40741		PL2	-3.16198		PL12	-2.82633
MDS20	-15.1422		PL3	-3.65667		PL13	-1.43187
N1_5	-5.35507		PL4	-3.41711		PL14	-2.25791
N1_10	-3.37882		PL5	0.183631		PL15	-3.64698
N1_20	-2.36698		PL6	-4.38311		PL16	-3.20011
N2_5	-2.48531		PL7	-3.95222		PL17	-1.68477
N2_10	-0.60836		PL8	-2.61565		PL18	-2.97454
N2_20	-1.02756		PL9	-4.13004		PL19	-3.07851
N3_5	-1.72133		PL10	-3.25744		PL20	-1.85624
N3_10	-1.08194					PL21	-1.61882
N3_20	0.235643					PL22	-1.48058
N4_5	-3.77261					PL23	-2.10184
N4_10	-2.7329					PL24	-1.90343
N4_20	-2.63502					PL25	-2.36188
N5_5	-4.94778					PL26	-2.7261
N5_10	-5.01216					PL27	-1.99525
N5_20	-1.89261					PL28	-1.5729
N6_5	-1.68025					PL29	-1.12617
N6_10	-2.54799					PL30	-1.60364
N6_20	-1.97995					PL31	-2.17022
						PL32	-3.01422
						PL33	-3.61709

## Sheet: WHS
WHS_5	-6.9367		PL1	-1.02906		PL11	-1.91583
WHS_10	-18.7473		PL2	1.32367		PL12	-1.33171
WHS_20	-17.4884		PL3	0.178558		PL13	-1.96857
N1_5	-1.1264		PL4	-0.353096		PL14	-2.04006
N1_10	-1.5658		PL5	0.0689663		PL15	-1.18697
N1_20	-1.09034		PL6	-0.894276		PL16	-1.87825
N2_5	1.06205		PL7	-0.317237		PL17	-1.97822
N2_10	-0.356361		PL8	-0.710892		PL18	-2.02168
N2_20	2.29681		PL9	-1.25698		PL19	-1.91375
N3_5	0.0924184		PL10	-0.426042		PL20	-2.20397
N3_10	0.0277196					PL21	-1.5394
N3_20	0.355761					PL22	-1.84355
N4_5	-0.0035923					PL23	-1.6364
N4_10	0.000440322					PL24	-1.35018
N4_20	0.536667					PL25	-1.77785
N5_5	-0.0139226					PL26	-1.33431
N5_10	-1.03005					PL27	-1.72316
N5_20	0.497691					PL28	-1.77556
N6_5	-0.560154					PL29	-2.7035
N6_10	0.757055					PL30	-2.31717
N6_20	-0.297661					PL31	-0.824959
						PL32	-1.98526
						PL33	-1.79927

## Sheet: 22q11
22q11_5	-5.70246		PL1	3.86958		PL11	2.36239
22q11_10	-16.3367		PL2	4.46352		PL12	3.72865
22q11_20	-24.1503		PL3	4.78342		PL13	2.82759
N1_5	4.03121		PL4	3.03082		PL14	3.00156
N1_10	3.13109		PL5	2.63322		PL15	3.7426
N1_20	2.18991		PL6	2.33934		PL16	3.43302
N2_5	3.07067		PL7	2.04379		PL17	2.88281
N2_10	1.88241		PL8	2.04828		PL18	3.51669
N2_20	0.870898		PL9	2.72855		PL19	3.81146
N3_5	1.58947		PL10	3.00883		PL20	3.1854
N3_10	3.43996					PL21	3.6005
N3_20	2.25199					PL22	3.61341
N4_5	1.66041					PL23	3.65431
N4_10	2.255					PL24	3.4618
N4_20	1.36169					PL25	3.44097
N5_5	1.6486					PL26	4.41972
N5_10	0.292265					PL27	4.30491
N5_20	1.76211					PL28	3.75592
N6_5	3.9773					PL29	3.14063
N6_10	3.0523					PL30	2.73265
N6_20	4.00952					PL31	4.40004
						PL32	3.73729
						PL33	3.8462

## Sheet: SMS-POT
POT5	8.24771		PL1	2.14768		PL11	2.36239
POT10	9.40292		PL2	1.77001		PL12	3.72865
POT20	20.0633		PL3	2.66605		PL13	0.954588
SMS5	-10.7842		PL4	1.87246		PL14	0.826176
SMS10	-15.5796		PL5	0.804845		PL15	-0.0840797
SMS20	-27.4007		PL6	0.583871		PL16	1.03469
N1_5	0.91027		PL7	0.463953		PL17	1.92561
N1_10	1.1435		PL8	0.856409		PL18	0.540144
N1_20	0.48221		PL9	1.87975		PL19	0.376707
N2_5	0.276371		PL10	1.19464		PL20	0.0485571
N2_10	0.0449756					PL21	1.62334
N2_20	-0.107398					PL22	1.0467
N3_5	-0.0829657					PL23	0.857799
N3_10	0.525163					PL24	1.15709
N3_20	0.291361					PL25	0.424662
N4_5	1.6603					PL26	-0.0986101
N4_10	1.60941					PL27	1.91089
N4_20	0.779627					PL28	1.27237
N5_5	2.25458					PL29	0.503372
N5_10	3.24915					PL30	0.0780765
N5_20	0.15604					PL31	-0.0782099
N6_5	0.373878					PL32	-0.304787
N6_10	0.13203					PL33	0.919453
N6_20	1.10628						0.446352
							1.13995

## Sheet: Notes
Samples in column A are artificial samples
Samples in columns D and G are normal plasma samples from 2 different runs
Location normalization applies within run (using the run median score)
Scale normalization applies using the standard deviation calculated from normal samples
